# Supplementary material for: Cyclophilin A Inhibitors Suppress Proliferation and Induce Apoptosis of MKN45 Gastric Cancer Stem-like Cells by Regulating CypA/CD147-Mediated Signaling Pathway
Source: Int J Mol Sci. 2023 Mar 1;24(5):4734. doi: 10.3390/ijms24054734 (PMC10003193; doi:10.3390/ijms24054734)
Supplement: Supplementary file 1 [file ijms-24-04734-s001.zip]

Archive with 1 entries (1 files):
- ijms-2204440-Supplementary.pdf
